# Supplementary material for: Effects of NPY-2 Receptor Antagonists, Semaglutide, PYY3-36, and Empagliflozin on Early MASLD in Diet-Induced Obese Rats
Source: Nutrients. 2024 Mar 21;16(6):904. doi: 10.3390/nu16060904 (PMC10974407; doi:10.3390/nu16060904)
Supplement: Supplementary file 1 [file nutrients-16-00904-s001.zip]

Archive with 1 entries (1 files):
- nutrients-2899121-supplementary.pdf
